# Supplementary material for: Determinants of Outdoor Time in Children and Youth: A Systematic Review of Longitudinal and Intervention Studies
Source: Int J Environ Res Public Health. 2023 Jan 11;20(2):1328. doi: 10.3390/ijerph20021328 (PMC9859594; doi:10.3390/ijerph20021328)
Supplement: Supplementary file 1 [file ijerph-20-01328-s001.zip]

Archive with 2 entries (2 files):
- Supplemental Information 1 PRISMA Checklist Fall 2022.pdf
- Supplemental Information 2 Systematic Review Search Terms.pdf
